# Supplementary material for: Ablative Radiotherapy as a Strategy to Overcome TKI Resistance in EGFR-Mutated NSCLC
Source: Cancers (Basel). 2022 Aug 18;14(16):3983. doi: 10.3390/cancers14163983 (PMC9406789; doi:10.3390/cancers14163983)
Supplement: Supplementary file 1 [file cancers-14-03983-s001.zip]

Archive with 1 entries (1 files):
- cancers-1841612-supplementary.pdf
